# Supplementary material for: Effects of Sowing Date on Phenotypic Plasticity of Fitness-Related Traits in Two Annual Weeds on the Songnen Plain of China
Source: PLoS One. 2015 May 29;10(5):e0127795. doi: 10.1371/journal.pone.0127795 (PMC4449224; doi:10.1371/journal.pone.0127795)
Supplement: S1 File — (XLS) [file pone.0127795.s001.xls]

## Sheet: Phenological date 
Plot 1:plant number 1-10, plot 2: plant number 11-20, plot 3:plant number 21-30.
Data of Chenopodium glaucum L.
2009.6.26 sowing
Plant number	Emergence date	Bolting date	Flowering date	种子成熟时间	Death date
1	7.1	8.19	8.30	9.24	9.26
2	7.1	8.16	8.29		9.25
3	7.1	8.19	8.30	9.24	9.26
4	7.1	8.23	9.2	9.20	9.30
5	7.1	8.18	8.28		9.25
6	7.1	8.19	9.1		9.26
7	7.1	8.16	9.2		9.25
8	7.1	8.13	8.23		9.25
9	7.1	8.19	8.30	9.24	9.26
10	7.1	8.23	9.1	9.20	9.27
11	7.1	8.23	9.2	9.20	9.28
12	7.1	8.26	9.3	9.20	10.1
13	7.1	8.19	9.3		9.29
14	7.1	8.23	9.3	9.20	9.29
15	7.1	8.26	9.3	9.20	10.1
16	7.1	8.26	9.5		9.31
17	7.1	8.21	8.30	9.20	9.28
18	7.1	8.17	8.30	9.20	8.25
19	7.1	8.19	8.30	9.20	9.26
20	7.1	8.22	9.2	9.24	9.29
21	7.1	8.23	9.2	9.20	9.30
22	7.1	8.21	8.30	9.20	9.28
23	7.1	8.23	9.3	9.20	9.29
24	7.1	8.22	8.30	9.24	9.29
25	7.1	8.19	8.30	9.20	9.26
26	7.1	8.26	9.8		9.31
27	7.1	8.27	9.3	9.24	10.1
28	7.1	8.23	9.3	9.20	9.30
29	7.1	8.19	8.30	9.24	9.26
30	7.1	8.23	9.3	9.20	9.30
2009.7.6 sowing
Plant number	Emergence date	Bolting date	Flowering date	种子成熟时间	Death date
1	7.11	8.30	9.8	9.24	9.29
2	7.11	9.1	9.10	9.24	10.4
3	7.11	8.30	9.8	9.24	10.2
4	7.11	8.30	9.8	9.24	10.2
5	7.11	8.30	9.8	9.24	10.2
6	7.11	8.30	9.8	9.24	10.2
7	7.11	8.30	9.3	9.24	10.1
8	7.11	8.29	9.3	9.24	10.1
9	7.11	8.19	8.30	9.20	9.28
10	7.11	8.24	9.3	9.20	9.30
11	7.11	8.25	9.5	9.20	10.2
12	7.11	8.26	9.8	9.24	10.3
13	7.11	8.23	9.5	9.20	10.1
14	7.11	8.24	8.30	9.20	9.28
15	7.11	8.27	9.8	9.24	10.3
16	7.11	8.23	9.5	9.20	10.1
17	7.11	8.23	9.6	9.20	10.3
18	7.11	8.23	8.30	9.20	9.28
19	7.11	8.23	9.3	9.20	10.2
20	7.11	8.22	8.30	9.20	9.28
21	7.11	8.26	9.8	9.24	10.3
22	7.11	8.23	8.30	9.20	9.28
23	7.11	8.27	9.4	9.24	10.1
24	7.11	8.19	8.30	9.20	9.28
25	7.11	8.19	8.30	9.24	9.28
26	7.11	8.26	9.6	9.20	10.3
27	7.11	8.26	9.5	9.20	10.2
28	7.11	8.26	9.5	9.24	10.2
29	7.11	9.1	9.9	9.24	10.3
30	7.11	8.26	9.3	9.20	10.1
2009.7.16 sowing
Plant number	Emergence date	Bolting date	Flowering date	种子成熟时间	Death date
1	7.20	9.1	9.8		10.2
2	7.20	9.1	9.10		10.3
3	7.20	9.1	9.8		10.1
4	7.20	8.30	9.8		9.30
5	7.20	8.30	9.9		10.1
6	7.20	8.26	9.8	9.24	9.30
7	7.20	8.30	9.7		10.1
8	7.20	8.30	9.8		10.2
9	7.20	8.29	9.10		10.4
10	7.20	8.29	9.7		10.1
11	7.20	8.30	9.9		10.3
12	7.20	8.30	9.8		10.3
13	7.20	8.30	9.7		10.3
14	7.20	8.29	9.10		10.4
15	7.20	8.30	9.8		10.2
16	7.20	8.30	9.10	9.29	10.5
17	7.20	8.29	9.6		9.30
18	7.20	8.29	9.6		9.30
19	7.20	9.1	9.10		10.5
20	7.20	9.1	9.9		10.1
21	7.20	9.1	9.10		10.5
22	7.20	8.29	9.6		9.30
23	7.20	8.30	9.8		10.2
24	7.20	8.30	9.8		10.2
25	7.20	8.30	9.8		10.2
26	7.20	8.30	9.8		10.2
27	7.20	9.1	9.10		10.4
28	7.20	9.1	9.10		10.3
29	7.20	9.1	9.10		10.4
30	7.20	9.1	9.10		10.4
2009.7.26 sowing
Plant number	Emergence date	Bolting date	Flowering date	种子成熟时间	Death date
1	7.30	9.5	9.13	10.10	10.5
2	7.30	9.5	9.13		10.4
3	7.30	9.4	9.12		10.5
4	7.30	9.10	9.18		10.6
5	7.30	9.5	9.13		10.5
6	7.30	9.5	9.13		10.4
7	7.30	9.5	9.13		10.4
8	7.30	9.10	9.18		10.6
9	7.30	9.5	9.13		10.4
10	7.30	9.5	9.13		10.4
11	7.30	9.5	9.13		10.4
12	7.30	9.10	9.18		10.5
13	7.30	9.5	9.13		10.4
14	7.30	9.10	9.18		10.6
15	7.30	9.5	9.13		10.4
16	7.30	9.10	9.18		10.5
17	7.30	9.5	9.13		10.4
18	7.30	9.5	9.13		10.4
19	7.30	9.5	9.13		10.4
20	7.30	9.5	9.14		10.4
21	7.30	9.5	9.13		10.4
22	7.30	9.5	9.13		10.4
23	7.30	9.5	9.13		10.4
24	7.30	9.5	9.13		10.4
25	7.30	9.5	9.13		10.4
26	7.30	9.5	9.14		10.6
27	7.30	9.5	9.13		10.4
28	7.30	9.5	9.13		10.5
29	7.30	9.5	9.13		10.5
30	7.30	9.4	9.12		10.6
2009.8.13 sowing		Note: The treatment should be done on Aug 5, but these seeds didn't gernimate,and then we sowed on Aug 13 again.
Plant number	Emergence date	Bolting date	Flowering date	种子成熟时间	Death date
1	8.15	9.6	9.13		10.6
2	8.15	9.10	9.18		10.7
3	8.15	9.10	9.18		10.7
4	8.15	9.6	9.13		10.5
5	8.15	9.6	9.13		10.6
6	8.15	9.6	9.13		10.6
7	8.15	9.6	9.13		10.6
8	8.15	9.5	9.12		10.6
9	8.15	9.5	9.11		10.6
10	8.15	9.6	9.13		10.5
11	8.15	9.10	9.18		10.7
12	8.15	9.9	9.17		10.6
13	8.15	9.10	9.18		10.7
14	8.15	9.6	9.13		10.5
15	8.15	9.10	9.18		10.7
16	8.15	9.8	9.15		10.6
17	8.15	9.10	9.18		10.7
18	8.15	9.10	9.18		10.7
19	8.15	9.5	9.12		10.5
20	8.15	9.6	9.13		10.4
21	8.15	9.10	9.18		10.7
22	8.15	9.6	9.13		10.5
23	8.15	9.10	9.18		10.5
24	8.15	9.11	9.18		10.7
25	8.15	9.6	9.13		10.5
26	8.15	9.8	9.17		10.6
27	8.15	9.10	9.18		10.5
28	8.15	9.6	9.13		10.5
29	8.15	9.6	9.13		10.5
30	8.15	9.7	9.15		10.6
2009.8.15 sowing
Plant number	Emergence date	Bolting date	Flowering date	种子成熟时间	Death date
1	8.18	9.10	9.18		10.8
2	8.18	9.11	9.19		10.9
3	8.18	9.11	9.18		10.8
4	8.18	9.12	9.19		10.9
5	8.18	9.11	9.18		10.7
6	8.18	9.10	9.18		10.8
7	8.18	9.11	9.18		10.7
8	8.18	9.11	9.18		10.8
9	8.18	9.10	9.18		10.8
10	8.18	9.11	9.18		10.7
11	8.18	9.11	9.18		10.7
12	8.18	9.11	9.19		10.8
13	8.18	9.10	9.18		10.7
14	8.18	9.11	9.19		10.8
15	8.18	9.10	9.18		10.7
16	8.18	9.11	9.18		10.7
17	8.18	9.10	9.18		10.6
18	8.18	9.11	9.18		10.7
19	8.18	9.10	9.18		10.8
20	8.18	9.11	9.18		10.7
21	8.18	9.11	9.18		10.8
22	8.18	9.10	9.18		10.7
23	8.18	9.10	9.18		10.8
24	8.18	9.11	9.18		10.8
25	8.18	9.10	9.18		10.7
26	8.18	9.11	9.18		10.8
27	8.18	9.11	9.19		10.7
28	8.18	9.10	9.18		10.8
29	8.18	9.11	9.18		10.8
30	8.18	9.11	9.18		10.7

## Sheet: 09.6.26 sowing
2009.6.26
	Height	Horizontal crown diameter	Vertical crown diameter	Mean crown diameter	Seed biomass	Root biomass	Stem biomass	Leaf biomass	Inflorescence biomass	Total biomass
1	68	94	75	84.5	25.88	4.89	28.55	3.8	43.01	80.25
2	76.5	98	74	86	28.39	9	44.33	5.4	44.12	102.85
3	51	82.5	77	79.75	12.5	2.47	11.54	3.32	17.37	34.7
4	49	78	82	80	16.49	3.66	12.66	5.68	23.09	45.09
5	54	81	78	79.5	35.15	6.15	30.26	4.64	51.54	92.59
6	54	64	65	64.5	10.16	3.23	10.31	3.87	15.74	33.15
7	55	89	79	84	31.08	6.59	40.71	10.55	47.07	104.92
8	65	70	71	70.5	6.17	2.4	7.84	2.19	10.36	22.79
9	45.5	58	65	61.5	10.81	2.09	8.26	1.69	15.92	27.96
10	52	72	73	72.5	9.28	2.7	14	1.49	15.06	33.25
11	40	40	48	44	5.12	1.28	6.39	1.94	8.08	17.69
12	36	72	44	58	10.27	2.68	13.92	5.23	14.92	36.75
13	66	90	107	98.5	24.28	5.35	22.39	5.83	37.06	70.63
14	48.5	70	76	73	11.46	2.75	11.03	5.09	18.111	36.981
15	47	62	59	60.5	8.15	2.67	8.26	4.13	13.62	28.68
16	50	64	79	71.5	7.29	1.83	8.52	3.38	11.15	24.88
17	55.5	70	73	71.5	23.4	8.29	23.35	5.44	36.03	73.11
18	49	70	68	69	23.93	4.06	22.23	6.04	34.55	66.88
19	42	54	61	57.5	11.51	2.69	11.08	2.19	17.13	33.09
20	37	84	67	75.5	16.01	2.9	14.67	2.7	21.64	41.91
21	42	42	71	56.5	6.78	2.1	7.07	4.02	11.56	24.75
22	43	81	70	75.5	21.28	3.61	19.03	4.7	29.316	56.656
23	47.5	59	70	64.5	9.81	2.87	11.28	2.68	14.98	31.81
24	58	93	74	83.5	17.05	3.84	18.64	3.47	23.36	49.31
25	55	73	66	69.5	18.52	4.34	16.46	6.31	27.02	54.13
26	42	50	45	47.5	1.78	1.67	5.17	2.09	4.66	13.59
27	43.5	52	44	48	2.84	1.24	3.99	2.08	5.66	12.97
28	49	75	93	84	12.31	4.08	16.34	8.61	20.36	49.39
29	49	75	70	72.5	8.11	2.18	6.99	1.73	11.73	22.63
30	48	71	64	67.5	6.16	3.17	7.1	4.49	10.7	25.46

## Sheet: 09.7.6 sowing
2009.7.6
	Height	Horizontal crown diameter	Vertical crown diameter	Mean crown diameter	Seed biomass	Root biomass	Stem biomass	Leaf biomass	Inflorescence biomass	Total biomass
1	34	37	40	38.5	0.96	0.29	1.38	0.54	1.89	4.1
2	32	26	25.5	25.75	0.77	0.17	0.65	0.45	1.29	2.56
3	33	22	23	22.5	0.9	0.24	0.78	0.39	2.25	3.66
4	36	41	29	35	1.65	0.38	1.42	0.78	2.6	5.18
5	46.7	53	53	53	5.34	1.28	4.01	2.43	7.53	15.25
6	40	41	40.5	40.75	4.31	0.74	2.75	1.12	6.19	10.8
7	33	45	31	38	1.74	0.4	1.4	0.64	3.1	5.54
8	33	45	37	41	3.84	0.66	2	0.58	5.53	8.77
9	39	52	54	53	4.8	1.06	4.4	0.84	6.76	13.06
10	42	45	32	38.5	4.57	0.9	4.49	1.63	7.58	14.6
11	40	54	52	53	5.9	0.88	3.58	1.68	8.18	14.32
12	34	36	41	38.5	2.52	0.64	2.34	1	4.15	8.13
13	36.5	28.5	24	26.25	1	0.22	1.03	0.3	1.37	2.92
14	41	41	36	38.5	1.49	0.46	2.28	1.31	2.51	6.56
15	35	41	44	42.5	3.43	0.83	3.12	2.13	5.46	11.54
16	43	40	34	37	2.51	0.68	2.43	0.84	3.53	7.48
17	36	42	33.5	37.75	1.19	0.32	1.61	0.91	1.8	4.64
18	34	30	28	29	1.4	0.27	1.15	0.34	2.05	3.81
19	41	38	47	42.5	3.77	0.76	3.34	1.26	5.88	11.24
20	40	40	55	47.5	5.37	1.1	3.99	1.16	8.4	14.65
21	40	35	25	30	2.35	0.47	1.52	1	3.63	6.62
22	36	35	32	33.5	1.76	0.53	1.53	0.52	2.24	4.82
23	34	23	26	24.5	1.16	0.42	1.02	0.9	1.96	4.3
24	50	44	67	55.5	16.06	3.6	12.59	2.6	22.63	41.42
25	48	62	63	62.5	8.87	2.22	9.83	1.56	14.18	27.79
26	42	63	53	58	5.73	1.17	4.82	1.77	8.58	16.34
27	43	49	38	43.5	6.26	1.36	4.68	2.82	10.02	18.88
28	43	32	42	37	2.92	0.52	2.28	1.98	4.67	9.45
29	37	36	36	36	0.85	0.37	1.25	0.6	1.43	3.65
30	44	44	47	45.5	2.16	0.73	2.2	0.85	8.39	12.17

## Sheet: 09.7.16sowing
2009.7.16
	Height	Horizontal crown diameter	Vertical crown diameter	Mean crown diameter	Seed biomass	Root biomass	Stem biomass	Leaf biomass	Inflorescence biomass	Total biomass
1	25.5	27	40	33.5	1.08	0.19	0.83	0.54	2.26	3.82
2	27	27	25.5	26.25	1.81	0.21	0.99	1.02	2.5	4.72
3	27	22	36.5	29.25	0.9	0.18	0.72	0.75	1.85	3.5
4	34	40	41	40.5	4.77	0.62	2.87	2.25	8.18	13.92
5	23	45	37.5	41.25	2.38	0.32	1.97	1.5	4.38	8.17
6	25	37.5	33	35.25	1.72	0.47	1.56	1.55	3.43	7.01
7	33.5	47	51	49	4.54	0.91	3.61	2.95	10.42	17.89
8	31	35	33	34	1.01	0.37	1.42	0.69	1.82	4.3
9	25	28	20	24	0.87	0.26	0.98	1.21	1.55	4
10	42	50	40	45	10.13	2.26	6.33	4.02	14.02	26.63
11	44	53	52	52.5	2.53	0.83	2.85	1.87	5.01	10.56
12	28	32	32	32	3.7	0.63	1.38	1.8	6.11	9.92
13	40	58	60	59	17.94	2.35	9.36	5.67	24.38	41.76
14	29	25	27	26	1.34	0.26	0.74	0.81	2.09	3.9
15	38	47	51	49	5.41	0.77	4.27	2.55	8.45	16.04
16	42	64	58	61	7.03	1.38	6.66	4.45	12.17	24.66
17	41	47	42	44.5	4.34	0.57	2.43	1.56	6.38	10.94
18	39	42	46	44	4.24	1.67	4.49	0.89	6.46	13.51
19	36	46	42	44	2.51	0.94	3.29	3.61	6.66	14.5
20	25.5	27	24	25.5	1.25	0.26	0.74	0.79	2.11	3.9
21	38.5	46	49	47.5	2.8	0.82	2.76	2.11	5.82	11.51
22	33	58	52	55	3.96	0.71	2.6	1.15	5.43	9.89
23	39	43	33	38	3.87	0.9	2.48	2.29	6.42	12.09
24	34	35.5	42	38.75	3.23	0.57	2.03	1.9	5.33	9.83
25	30	38.5	28	33.25	2.08	0.27	1.1	0.5	3.1	4.97
26	33	37	42	39.5	3.08	0.56	2.62	1.9	4.55	9.63
27	22	13.5	10	11.75	0.25	0.07	0.21	0.26	0.569	1.109
28	21.5	15	16.5	15.75	0.39	0.06	0.24	0.35	1.03	1.68
29	21.5	13.5	10	11.75	0.38	0.13	0.24	0.34	0.85	1.56
30	26	8	18	13	0.52	0.15	0.46	0.37	1.13	2.11

## Sheet: 09.7.26 sowing
2009.7.26
	Height	Horizontal crown diameter	Vertical crown diameter	Mean crown diameter	Seed biomass	Root biomass	Stem biomass	Leaf biomass	Inflorescence biomass	Total biomass
1	8.5	3	2.5	2.75	0.06	0.02	0.064	0.05	0.18	0.314
2	10.5	2	2	2	0.07	0.03	0.03	0.05	0.133	0.243
3	8.5	2	2.5	2.25	0.05	0.019	0.017	0.005	0.128	0.169
4	11.5	3	2	2.5	0.05	0.018	0.04	0.08	0.18	0.318
5	12.5	3	4.5	3.75	0.2	0.02	0.092	0.04	0.4	0.552
6	13	3	2	2.5	0.03	0.03	0.049	0.1	0.21	0.389
7	11.5	4	2.5	3.25	0.06	0.05	0.03	0.1	0.23	0.41
8	14	17	20	18.5	0.27	0.15	0.37	0.68	1.51	2.71
9	8.5	3	2	2.5	0.05	0.017	0.03	0.08	0.17	0.297
10	14	8	4.5	6.25	0.17	0.05	0.11	0.12	0.57	0.85
11	13	2	3	2.5	0.07	0.02	0.04	0.09	0.26	0.41
12	12.5	4.5	3	3.75	0.04	0.04	0.067	0.16	0.25	0.517
13	14.5	13.5	9	11.25	0.15	0.07	0.14	0.22	0.53	0.96
14	11	2	3	2.5	0.09	0.06	0.12	0.25	0.43	0.86
15	9	2	3	2.5	0.04	0.02	0.03	0.05	0.12	0.22
16	9.5	9	7.5	8.25	0.03	0.04	0.1	0.12	0.25	0.51
17	11.5	2	3	2.5	0.07	0.03	0.048	0.08	0.15	0.308
18	12	2	3	2.5	0.06	0.04	0.03	0.05	0.125	0.245
19	12	5	3	4	0.08	0.03	0.087	0.05	0.31	0.477
20	8.5	3	3.5	3.25	0.05	0.013	0.028	0.06	0.15	0.251
21	7	2	3	2.5	0.051	0.01	0.013	0.04	0.096	0.159
22	13	7	5	6	0.27	0.07	0.13	0.14	0.49	0.83
23	12.5	13	8	10.5	0.28	0.13	0.17	0.23	1.7	2.23
24	9.5	2.5	3	2.75	0.04	0.02	0.07	0.04	0.2	0.33
25	14.5	10	5	7.5	0.025	0.08	0.15	0.24	0.325	0.795
26	11.5	2	3	2.5	0.03	0.04	0.083	0.19	0.43	0.743
27	8.5	2	3	2.5	0.06	0.03	0.02	0.019	0.143	0.212
28	15.5	16	16	16	0.44	0.1	0.22	0.3	0.93	1.55
29	10	7.5	4	5.75	0.24	0.03	0.08	0.12	0.41	0.64
30	13	9	9	9	0.24	0.1	0.14	0.16	0.6	1

## Sheet: 09.8.13 sowing
2009.8.13
	Height	Horizontal crown diameter	Vertical crown diameter	Mean crown diameter	Seed biomass	Root biomass	Stem biomass	Leaf biomass	Inflorescence biomass	Total biomass
1	14.5	7	6	6.5	0.166	0.052	0.121	0.133	0.476	0.782
2	18	6	4	5	0.045	0.11	0.185	0.314	0.552	1.161
3	20.5	7.5	8	7.75	0.158	0.054	0.171	0.196	0.524	0.945
4	11	4	3	3.5	0.093	0.029	0.074	0.124	0.367	0.594
5	8	1	1	1	0.024	0.0181	0.02	0.035	0.064	0.1371
6	4.5	0.5	0.5	0.5	0.009	0.005	0.008	0.004	0.033	0.05
7	4.5	1	1	1	0.017	0.006	0.0263	0.034	0.04	0.1063
8	8	1	1	1	0.038	0.015	0.021	0.024	0.098	0.158
9	5	1	1	1	0.022	0.005	0.015	0.023	0.052	0.095
10	4.5	2	1	1.5	0.013	0.003	0.01	0.014	0.039	0.066
11	4.5	2.5	2	2.25	0.019	0.003	0.05	0.022	0.06	0.135
12	7.5	3.5	2	2.75	0.012	0.008	0.017	0.036	0.052	0.113
13	5.5	3	1	2	0.27	0.008	0.018	0.022	0.312	0.36
14	4.5	2	3	2.5	0	0.006	0.007	0.02	0.063	0.096
15	3.5	2	1.5	1.75	0.005	0.004	0.008	0.016	0.039	0.067
16	8	1	1	1	0.027	0.013	0.021	0.017	0.097	0.148
17	12	3	3	3	0.016	0.017	0.055	0.092	0.223	0.387
18	11	3	3	3	0.06	0.017	0.04	0.05	0.21	0.317
19	5	2	2	2	0.035	0.013	0.018	0.057	0.128	0.216
20	5	1.5	1.5	1.5	0.024	0.008	0.013	0.02	0.078	0.119
21	4.5	1.5	1	1.25	0.013	0.004	0.008	0.011	0.047	0.07
22	8	3	2	2.5	0.021	0.009	0.022	0.041	0.077	0.149
23	8	3	2	2.5	0.064	0.013	0.026	0.058	0.215	0.312
24	5.5	2	2	2	0.029	0.011	0.015	0.042	0.091	0.159
25	9	2	2	2	0.051	0.013	0.02	0.011	0.101	0.145
26	7.5	1.5	2	1.75	0.035	0.015	0.024	0.019	0.093	0.151
27	5.5	1.5	2	1.75	0.021	0.008	0.01	0.007	0.067	0.092
28	7.5	5	3	4	0.07	0.014	0.026	0.069	0.203	0.312
29	8.5	2	2	2	0.04	0.014	0.028	0.053	0.104	0.199
30	7.5	2	2	2	0.033	0.015	0.02	0.046	0.086	0.167

## Sheet: 09.8.15 sowing
2009.8.15
	Height	Horizontal crown diameter	Vertical crown diameter	Mean crown diameter	Seed biomass	Root biomass	Stem biomass	Leaf biomass	Inflorescence biomass	Total biomass
1	4	1.5	2	1.75	0.012	0.004	0.007	0.025	0.045	0.081
2	5	2	2	2	0.03	0.004	0.02	0.008	0.082	0.114
3	8	3	2.5	2.75	0.05	0.01	0.025	0.044	0.117	0.196
4	2	2	1.5	1.75	0.033	0.016	0.008	0.009	0.088	0.121
5	8.5	3	2	2.5	0.057	0.006	0.024	0.014	0.149	0.193
6	12	3	2	2.5	0.077	0.026	0.053	0.07	0.195	0.344
7	6.5	2.5	2	2.25	0.025	0.009	0.017	0.032	0.069	0.127
8	6	2.5	2	2.25	0.024	0.014	0.017	0.04	0.104	0.175
9	2	1	1	1	0.002	0.002	0.004	0.009	0.02	0.035
10	6	2.5	2	2.25	0.007	0.006	0.014	0.032	0.068	0.12
11	5.5	1.5	2	1.75	0.026	0.012	0.012	0.03	0.064	0.118
12	2	1.5	1	1.25	0.006	0.002	0.007	0.005	0.011	0.025
13	6	3	2.5	2.75	0.038	0.009	0.014	0.038	0.075	0.136
14	11	6	3	4.5	0.132	0.024	0.058	0.072	0.227	0.381
15	6	4	3	3.5	0.001	0.004	0.023	0.042	0.095	0.164
16	7	2	3	2.5	0.007	0.014	0.021	0.042	0.1	0.177
17	8	2.6	2	2.3	0.027	0.015	0.01	0.041	0.108	0.174
18	10.5	4	2.5	3.25	0.022	0.015	0.02	0.053	0.111	0.199
19	4	2	2.5	2.25	0.014	0.007	0.009	0.017	0.051	0.084
20	6	3	3	3	0.027	0.006	0.016	0.029	0.062	0.113
21	6	2.5	2	2.25	0.014	0.003	0.005	0.013	0.063	0.084
22	9.5	4.5	3	3.75	0.03	0.028	0.031	0.085	0.237	0.381
23	6.5	2.5	2	2.25	0.013	0.009	0.021	0.031	0.071	0.132
24	5	2.5	2	2.25	0.02	0.011	0.017	0.032	0.054	0.114
25	4	2	2	2	0.036	0.013	0.013	0.025	0.09	0.141
26	5.5	2	2.5	2.25	0.036	0.004	0.015	0.026	0.081	0.126
27	6.2	1.5	1	1.25	0.029	0.009	0.005	0.017	0.053	0.084
28	5	3	2.5	2.75	0	0.002	0.012	0.034	0.037	0.085
29	6	2.5	2	2.25	0.03	0.014	0.02	0.048	0.098	0.18
30	4	2.5	1	1.75	0.018	0.003	0.01	0.016	0.046	0.075

## Sheet: mass of 100 seeds
Chenopodium glaucum
mass of 100 seeds
Sowing date	plot 1	plot 2	plot 3
2014-07-06	0.0431	0.0483	0.0469
2014-07-16	0.04596	0.04412	0.04804
2014-07-26	0.0492	0.04789	0.0562
2014-08-05	0.0596	0.0512	0.0549
2014-08-13	0.0394	0.0433	0.0546
2014-08-15	0.0418	0.04523	0.0497
