# Supplementary material for: Effects of Sowing Date on Phenotypic Plasticity of Fitness-Related Traits in Two Annual Weeds on the Songnen Plain of China
Source: PLoS One. 2015 May 29;10(5):e0127795. doi: 10.1371/journal.pone.0127795 (PMC4449224; doi:10.1371/journal.pone.0127795)
Supplement: S2 File — (XLS) [file pone.0127795.s002.xls]

## Sheet: Phenological date
Plot 1:plant number 1-10, plot 2: plant number 11-20, plot 3:plant number 21-30.
Data of Amaranthus retroflexus L.
2009.6.26 sowing
Plant number	Emergence date	Bolting date	Flowering date	种子成熟时间	Death date
1	6.30	8.5	8.11	9.20	9.26
2	6.30	8.6	8.12	9.22	9.27
3	6.30	8.6	8.13	9.22	9.27
4	6.30	8.6	8.12	9.22	9.26
5	6.30	8.6	8.13	9.22	9.26
6	6.30	8.4	8.12	9.20	9.26
7	6.30	8.4	8.12	9.20	9.25
8	6.30	8.1	8.11	9.20	9.26
9	6.30	8.4	8.10	9.20	9.25
10	6.30	8.4	8.10	9.20	9.25
11	6.30	8.6	8.13	9.22	9.28
12	6.30	8.6	8.13	9.22	9.28
13	6.30	8.6	8.12	9.22	9.27
14	6.30	8.4	8.12	9.20	9.26
15	6.30	8.4	8.12	9.20	9.27
16	6.30	8.6	8.18	9.20	9.30
17	6.30	8.1	8.12	9.17	9.26
18	6.30	8.6	8.12	9.22	9.27
19	6.30	8.6	8.10	9.22	9.25
20	6.30	8.6	8.12	9.22	9.27
21	6.30	8.6	8.13	9.22	9.28
22	6.30	8.6	8.15	9.22	9.30
23	6.30	8.6	8.11	9.22	9.26
24	6.30	8.4	8.12	9.20	9.28
25	6.30	8.12	8.19	9.20	9.30
26	6.30	8.12	8.20	9.20	10.1
27	6.30	8.4	8.11	9.20	9.25
28	6.30	8.8	8.12	9.20	9.27
29	6.30	8.4	8.11	9.20	9.25
30	6.30	8.6	8.12	9.20	9.26
2009.7.6 sowing
Plant number	Emergence date	Bolting date	Flowering date	种子成熟时间	Death date
1	7.10	8.12	8.16	9.20	9.30
2	7.10	8.12	8.16	9.20	9.29
3	7.10	8.13	8.15	9.20	9.28
4	7.10	8.14	8.16	9.20	9.29
5	7.10	8.16	8.23	9.25	9.30
6	7.10	8.12	8.13	9.20	9.27
7	7.10	8.13	8.19	9.23	9.29
8	7.10	8.11	8.16	9.20	9.28
9	7.10	8.12	8.20	9.23	9.28
10	7.10	8.11	8.13	9.20	9.27
11	7.10	8.12	8.16	9.20	9.28
12	7.10	8.13	8.19	9.23	9.29
13	7.10	8.12	8.16	9.20	9.27
14	7.10	8.11	8.13	9.20	9.27
15	7.10	8.11	8.13	9.20	9.27
16	7.10	8.13	8.20	9.23	9.29
17	7.10	8.13	8.21	9.23	9.29
18	7.10	8.12	8.16	9.20	9.28
19	7.10	8.11	8.13	9.20	9.27
20	7.10	8.12	8.19	9.23	9.28
21	7.10	8.21	8.26	9.25	9.30
22	7.10	8.12	8.16	9.20	9.26
23	7.10	8.18	8.24	9.25	9.30
24	7.10	8.11	8.13	9.20	9.27
25	7.10	8.14	8.16	9.20	9.28
26	7.10	8.12	8.13	9.20	9.27
27	7.10	8.16	8.23	9.25	9.30
28	7.10	8.12	8.19	9.23	9.28
29	7.10	8.12	8.13	9.20	9.27
30	7.10	8.11	8.13	9.20	9.27
2009.7.16 sowing
Plant number	Emergence date	Bolting date	Flowering date	种子成熟时间	Death date
1	7.20	8.25	8.28	9.30	10.5
2	7.20	8.23	8.28		10.3
3	7.20	8.26	8.26		10.5
4	7.20	8.17	8.23		9.29
5	7.20	8.21	8.28		10.2
6	7.20	8.16	8.23		9.29
7	7.20	8.26	8.30		10.5
8	7.20	8.24	8.28		10.4
9	7.20	8.24	8.28		10.4
10	7.20	8.18	8.23		9.30
11	7.20	8.24	8.28		10.4
12	7.20	8.21	8.26		10.2
13	7.20	8.17	8.22		9.29
14	7.20	8.21	8.26		10.2
15	7.20	8.23	8.28		10.3
16	7.20	8.20	8.23		10.2
17	7.20	8.24	8.28		10.3
18	7.20	8.23	8.26		10.3
19	7.20	8.21	8.26		10.2
20	7.20	8.25	8.29		10.5
21	7.20	8.25	8.29		10.5
22	7.20	8.24	8.28		10.2
23	7.20	8.24	8.28		10.3
24	7.20	8.23	8.27		10.1
25	7.20	8.21	8.26		10.1
26	7.20	8.21	8.25		10.1
27	7.20	8.21	8.26		10.1
28	7.20	8.21	8.24		10.1
29	7.20	8.23	8.26		10.2
30	7.20	8.22	8.26		10.2
2009.7.26 sowing
Plant number	Emergence date	Bolting date	Flowering date	种子成熟时间	Death date
1	7.30	9.2	9.6		10.6
2	7.30	8.30	9.3		10.4
3	7.30	9.1	9.8		10.6
4	7.30	8.29	9.3		10.4
5	7.30	9.3	9.8		10.6
6	7.30	8.29	9.2		10.3
7	7.30	9.1	9.3		10.4
8	7.30	8.29	9.3		10.4
9	7.30	8.29	9.3		10.4
10	7.30	8.30	9.3		10.4
11	7.30	8.30	9.3		10.4
12	7.30	8.31	9.5		10.5
13	7.30	9.3	9.8		10.6
14	7.30	8.30	9.3		10.3
15	7.30	9.1	9.5		10.5
16	7.30	9.1	9.5		10.5
17	7.30	8.30	9.4	10.4	10.4
18	7.30	8.30	9.4		10.4
19	7.30	9.1	9.6		10.6
20	7.30	9.1	9.3	10.10	10.3
21	7.30	8.30	9.3	10.4	10.3
22	7.30	9.1	9.4		10.4
23	7.30	8.30	9.3	10.4	10.3
24	7.30	9.3	9.8		10.6
25	7.30	8.31	9.4		10.5
26	7.30	9.1	9.6		10.5
27	7.30	8.30	9.3		10.3
28	7.30	9.2	9.8		10.6
Plant number	Emergence date	Bolting date	Flowering date	种子成熟时间	Death date
1	8.11	9.10	9.14		10.8
2	8.11	9.6	9.10		10.7
3	8.11	9.7	9.11		10.7
4	8.11	9.10	9.14		10.8
5	8.11	9.11	9.15		10.8
6	8.11	9.5	9.9		10.6
7	8.11	9.9	9.13		10.7
8	8.11	9.10	9.15		10.8
9	8.11	9.10	9.14		10.8
10	8.11	9.8	9.12		10.7
11	8.11	9.8	9.12		10.7
12	8.11	9.7	9.11		10.6
13	8.11	9.10	9.14		10.8
14	8.11	9.10	9.14		10.8
15	8.11	9.10	9.14		10.8
16	8.11	9.8	9.12		10.7
17	8.11	9.10	9.14		10.8
18	8.11	9.7	9.11		10.7
19	8.11	9.9	9.13		10.7
20	8.11	9.8	9.12		10.6
21	8.11	9.9	9.12		10.6
22	8.11	9.10	9.14		10.7
23	8.11	9.10	9.14		10.7
24	8.11	9.10	9.14		10.8
25	8.11	9.10	9.14		10.6
26	8.11	9.10	9.14		10.7
27	8.11	9.10	9.14		10.7
28	8.11	9.9	9.13		10.6
29	8.11	9.10	9.14		10.8
2009.8.15 sowing
Plant number	Emergence date	Bolting date	Flowering date	种子成熟时间	Death date
1	8.18	9.13	9.16		10.8
2	8.18	9.15	9.19		10.9
3	8.18	9.13	9.16		10.8
4	8.18	9.13	9.16		10.8
5	8.18	9.17	9.21		10.8
6	8.18	9.16	9.19		10.9
7	8.18	9.13	9.16		10.8
8	8.18	9.17	9.21		10.9
9	8.18	9.15	9.18		10.8
10	8.18	9.15	9.19		10.8
11	8.18	9.17	9.21		10.9
12	8.18	9.15	9.20		10.8
13	8.18	9.16	9.20		10.8
14	8.18	9.15	9.18		10.9
15	8.18	9.15	9.18		10.8
16	8.18	9.13	9.16		10.9
17	8.18	9.13	9.16		10.9
18	8.18	9.15	9.18		10.8
19	8.18	9.17	9.21		10.9
20	8.18	9.13	9.16		10.9
21	8.18	9.15	9.18		10.8
22	8.18	9.13	9.16		10.7
23	8.18	9.15	9.18		10.8
24	8.18	9.13	9.16		10.8
25	8.18	9.15	9.19		10.8
26	8.18	9.17	9.21		10.9
27	8.18	9.15	9.18		10.8
28	8.18	9.15	9.19		10.8
29	8.18	9.17	9.21		10.8
30	8.18	9.17	9.21		10.7

## Sheet: 09.6.26 sowing
2009.6.26
	Height	Horizontal crown diameter	Vertical crown diameter	Mean crown diameter	Seed biomass	Root biomass	Stem biomass	Leaf biomass	Inflorescence biomass	Total biomass
1	50	45	64	54.5	8.16	1.52	7.56	6.37	18.29	33.74
2	52	45	46	45.5	6.82	0.75	6.52	5.34	14.4	27.01
3	52	56	79	67.5	11.2	1.51	8.75	5.47	21.19	36.92
4	51	50	43	46.5	4.82	0.63	4.15	2.75	11.18	18.71
5	55	55	71	63	4.63	0.86	4.93	2.21	9.44	17.44
6	45	47	54	50.5	6.53	1.25	6.42	5.87	16.07	29.61
7	53	43	47	45	7.65	0.92	5.8	3.97	15.85	26.54
8	54	80	86	83	17.27	2.37	15.12	7.92	36.54	61.95
9	47	40	42	41	7.95	1.17	6.3	5.5	17.09	30.06
10	44	65	54	59.5	10.23	1.49	8.71	5.42	18.1	33.72
11	46	42	34	38	6.08	0.88	5.12	4	12.42	22.42
12	47	35	38	36.5	4.42	0.7	4.06	2.4	10.39	17.55
13	57	58	46	52	6.49	1.5	9.18	5.18	19.8	35.66
14	48	35	31	33	3.46	0.62	3.62	2.27	9.26	15.77
15	55	61	60	60.5	12.64	2.01	11.25	7.63	28	48.89
16	38	52	59	55.5	7.25	1.1	5.54	4.07	13.51	24.22
17	49	60	50	55	8	2.03	10.69	6.61	26.64	45.97
18	47	37	57	47	6.47	1.56	7.06	4.39	15.47	28.48
19	55	75	66	70.5	20.29	3.08	19.24	12.9	45.03	80.25
20	52	80	51	65.5	12.33	2.1	14.08	9.06	27.27	52.51
21	61	79	63	71	13.17	2.31	14.52	7.8	27.77	52.4
22	55	38	29	33.5	4.99	0.94	5.31	3.8	10.04	20.09
23	50	59	55	57	13.02	1.33	7.88	4.69	25.97	39.87
24	56	85	64	74.5	18.01	2.35	16.01	9.94	39.8	68.1
25	50	25	15	20	2.44	0.44	2.35	1.28	5.04	9.11
26	62	70	75	72.5	9.86	2.74	15.42	10.13	22.42	50.71
27	50	54	48	51	8.7	1.77	7.84	4.23	20.75	34.59
28	52	64	53	58.5	13.81	1.48	11.31	6.05	26.91	45.75
29	45	33	31	32	5.83	0.61	3.83	3.15	11.21	18.8
30	55	53	55	54	10.43	2.07	11.03	6.88	24.48	44.46

## Sheet: 09.7.6 sowing
2009.7.6
	Height	Horizontal crown diameter	Vertical crown diameter	Mean crown diameter	Seed biomass	Root biomass	Stem biomass	Leaf biomass	Inflorescence biomass	Total biomass
1	35	6	4	5	0.89	0.2	0.91	0.49	2.41	4.01
2	43.5	24	30	27	3.25	0.58	2.88	2.62	8.61	14.69
3	34	19	29	24	0.93	0.28	0.77	0.91	2.03	3.99
4	38	3	4	3.5	1	0.19	1	0.84	2.09	4.12
5	30	32.5	39	35.75	3.8	0.73	3.65	2.07	8	14.45
6	45.5	30	31	30.5	6.37	0.71	3.62	2.56	9.97	16.86
7	45	48	61	54.5	4.41	1.02	7.32	6.01	14.3	28.65
8	49	42	28	35	3.68	0.35	3.02	2.86	9.04	15.27
9	48.5	33	28	30.5	4.22	0.71	4.9	4.13	10.95	20.69
10	49	6.5	5	5.75	1.24	0.6	15.29	0.9	3.86	20.65
11	37.5	12	12.5	12.25	1.96	0.36	1.3	1.15	4.95	7.76
12	43	12.5	19	15.75	2.15	0.43	1.87	1.44	5.61	9.35
13	39	8	7.5	7.75	1.4	0.24	2.19	1.51	2.59	6.53
14	52	22	25.5	23.75	1.13	1.11	4.54	3.45	2.61	11.71
15	46.5	13.5	9	11.25	2.5	0.37	1.73	1.03	4.66	7.79
16	33	8	5.5	6.75	1.15	0.26	1.01	0.79	3.28	5.34
17	43.5	14	11	12.5	2.41	0.59	1.93	1.47	4.37	8.36
18	44	22	28	25	4.61	0.93	4.38	4.16	8.94	18.41
19	50	18	23	20.5	1.89	0.43	2.2	0.99	4.24	7.86
20	35	8	8	8	1.62	0.34	1.35	0.87	3.26	5.82
21	38.5	5	4.5	4.75	0.6	0.22	1.16	0.94	1.99	4.31
22	52	38	43	40.5	3.33	0.89	5.27	3.78	11.18	21.12
23	38.5	14	10.5	12.25	1.72	0.54	2.22	2.22	5.86	10.84
24	46	31.5	24	27.75	3.28	0.53	3.3	2.68	8.12	14.63
25	43	43	10	26.5	1.74	0.25	1.41	1.99	4.02	7.67
26	44	11	8	9.5	1.32	0.53	1.7	1.39	3.46	7.08
27	45.5	38	36	37	3.81	0.68	5.29	3.25	12.63	21.85
28	46	13	18	15.5	1.89	0.45	2.78	2.33	5.77	11.33
29	36.5	8	7	7.5	4.42	0.27	1.08	0.7	10.06	12.11
30	42.5	14	12.5	13.25	2.58	0.5	2.08	1.19	5.08	8.85

## Sheet: 09.7.16 sowing
2009.7.16
	Height	Horizontal crown diameter	Vertical crown diameter	Mean crown diameter	Seed biomass	Root biomass	Stem biomass	Leaf biomass	Inflorescence biomass	Total biomass
1	35	37	32	34.5	2.71	0.44	3.46	4.35	10.24	18.49
2	30.5	18.5	15	16.75	1.43	0.3	1.92	1.92	5.31	9.45
3	34.5	23	26	24.5	0.63	0.57	2.4	2.03	5.26	10.26
4	37	31	24	27.5	2.74	0.3	2	1.87	8.81	12.98
5	31	12	11	11.5	1.52	0.26	1.02	0.99	4.29	6.56
6	30	17.5	16	16.75	1.95	0.3	1.59	1.67	5.58	9.14
7	29	14.5	10	12.25	0.44	0.3	1.06	1.54	3.64	6.54
8	29.5	16	22	19	1.85	0.34	1.34	1.75	5.65	9.08
9	32	13	12	12.5	0.96	0.36	1.54	1.63	3.74	7.27
10	38	15	16	15.5	1.45	0.27	1.72	1.39	5.28	8.66
11	31.5	16	12	14	1.77	0.33	1.69	2.22	5.19	9.43
12	32	18.5	11.5	15	1.75	0.27	1.51	1.62	5.19	8.59
13	36	28	27	27.5	3.83	0.49	3.01	2.43	10.16	16.09
14	38	27	37	32	1.84	0.58	4.28	4.09	9.4	18.35
15	34	30	31	30.5	2.27	0.61	2.94	3.78	8.45	15.78
16	33	16	12	14	1.58	0.26	1.27	1.42	4.73	7.68
17	30	12	8	10	1.35	0.22	0.98	1.21	3.63	6.04
18	37	15.5	17.5	16.5	1.4	0.31	1.47	16	5.14	22.92
19	32	7	10	8.5	1.18	0.16	0.82	0.7	3.02	4.7
20	33.5	36.5	24	30.25	0.88	0.43	2.2	2.22	6.34	11.19
21	32	23	16	19.5	0.11	0.43	2.02	2.2	5.3	9.95
22	29	16	12	14	1.18	0.27	1.17	1.26	3.43	6.13
23	31	12	11	11.5	1.31	0.2	0.96	0.81	3.07	5.04
24	37.5	33	22	27.5	3.23	0.43	2.06	1.89	6.9	11.28
25	26.3	14	15	14.5	0.87	0.32	1.22	1.46	3.75	6.75
26	34	15	10	12.5	1.93	0.28	1.26	1.29	5.79	8.62
27	42	18	14	16	2.35	0.5	2.55	2.49	6.95	12.49
28	31	10	8	9	0.83	0.21	0.82	0.96	2.27	4.26
29	34	14.5	11	12.75	2.09	0.37	1.77	2.13	6.02	10.29
30	29	5	5	5	0.38	0.09	0.72	0.81	1.94	3.56

## Sheet: 09.7.26 sowing
2009.7.26
	Height	Horizontal crown diameter	Vertical crown diameter	Mean crown diameter	Seed biomass	Root biomass	Stem biomass	Leaf biomass	Inflorescence biomass	Total biomass
1	23.5	12.5	10	11.25	0.66	0.28	0.71	1.18	3.29	5.46
2	23	16	15	15.5	1.12	0.28	1.23	1.33	3.95	6.79
3	29	13	29	21	1.12	0.62	2.21	4.54	7.75	15.12
4	27	23	32	27.5	3.8	0.57	2.4	3.6	8.72	15.29
5	25	30	18	24	1.65	0.46	1.72	2.14	5.81	10.13
6	28	29	29	29	3.84	0.52	2.11	2.66	8.13	13.42
7	22	6.5	9	7.75	0.79	0.22	0.48	0.8	1.85	3.35
8	26	13.5	19	16.25	1.9	0.31	0.94	1.54	4.78	7.57
9	24.5	21	30	25.5	1.48	0.52	2.14	2.54	5.82	11.02
10	21.5	14	14	14	1.13	0.24	0.69	1.44	3.18	5.55
11	31	19	10	14.5	1.14	0.39	1.56	1.62	4.01	7.58
12	29	19	22	20.5	2.06	0.38	1.16	1.66	5.8	9
13	20	18	17	17.5	1.11	0.32	1.12	2.03	4.44	7.91
14	33	27	18	22.5	2.4	0.42	2.16	2.84	7.5	12.92
15	18.5	10	9	9.5	1.3	0.29	0.62	1.2	2.68	4.79
16	22	8	7	7.5	0.78	0.22	0.57	0.91	2.59	4.29
17	21	16	20	18	0.84	0.61	1.58	1.85	4.19	8.23
18	30	10	10	10	0.21	0.16	0.53	0.42	1.56	2.67
19	21	18	13	15.5	0.75	0.45	1.31	2.15	5.03	8.94
20	30	30	25	27.5	2.31	0.53	2.97	3.91	7.88	15.29
21	25	8	6	7	0.49	0.21	0.57	0.45	2.02	3.25
22	19	7	7	7	0.66	0.16	0.42	0.62	2.04	3.24
23	24.5	9	9	9	0.23	0.18	0.76	1.05	1.57	3.56
24	21	17	13	15	1.05	0.26	0.7	1.55	2.364	4.874
25	25	18	22	20	0.89	0.31	1.12	1.45	3.292	6.172
26	22	8.5	6	7.25	0.31	0.18	0.5	0.51	1.54	2.73
27	26.5	17	10	13.5	1.52	0.29	1.19	1.58	4.02	7.08
28	31	20	17	18.5	0.64	0.34	4.13	0.76	3.93	9.16

## Sheet: 09.8.5 sowing
2009.8.5
	Height	Horizontal crown diameter	Vertical crown diameter	Mean crown diameter	Seed biomass	Root biomass	Stem biomass	Leaf biomass	Inflorescence biomass	Total biomass
1	6	2	15	8.5	0.05	0.02	0.05	0.07	0.42	0.56
2	19.5	8	7.5	7.75	0.18	0.21	0.64	1.01	1.75	3.61
3	10.5	6	4	5	0.15	0.09	0.2	0.4	0.88	1.57
4	12	4	5	4.5	0.03	0.14	0.27	0.47	0.46	1.34
5	8	3	2	2.5	0.017	0.08	0.12	0.19	0.297	0.687
6	7	4	4	4	0.26	0.11	0.31	0.48	1.09	1.99
7	7	3	3	3	0.08	0.06	0.1	0.15	0.31	0.62
8	6	7	5.5	6.25	0.005	0.04	0.06	0.09	0.185	0.375
9	9	6.5	5	5.75	0.06	0.06	0.09	0.19	0.53	0.87
10	16.5	7.5	8	7.75	0.1	0.2	0.41	0.8	1.02	2.43
11	18	6	5	5.5	0.07	0.13	0.4	0.39	0.59	1.51
12	11	3	2	2.5	0.08	0.03	0.17	0.28	0.39	0.87
13	9	3	3	3	0.05	0.05	0.16	0.32	0.55	1.08
14	9	1	1	1	0.04	0.03	0.08	0.1	0.23	0.44
15	10.5	3	4	3.5	0.042	0.09	0.163	0.27	0.302	0.825
16	19	5	4	4.5	0.24	0.11	0.41	0.45	1.22	2.19
17	14.5	5	5	5	0.028	0.08	0.279	0.39	0.428	1.177
18	17	7.5	5.5	6.5	0.24	0.1	0.56	0.61	0.66	1.93
19	8.5	3	3	3	0.028	0.06	0.073	0.17	0.096	0.399
20	13	3	2	2.5	0.24	0.09	0.27	0.43	1.55	2.34
21	11	4	3.5	3.75	0.21	0.06	0.16	0.25	0.56	1.03
22	9	4	3	3.5	0.06	0.06	0.07	0.12	0.48	0.73
23	11	2	3	2.5	0.023	0.07	0.2	0.32	0.46	1.05
24	10	8	5	6.5	0.04	0.11	0.19	0.4	0.49	1.19
25	17	6.5	6	6.25	0.04	0.18	0.46	0.74	0.75	2.13
26	11	7	8	7.5	0.12	0.13	0.25	0.42	0.74	1.54
27	13	3	5	4	0.03	0.17	0.29	0.65	0.91	2.02
28	9	2	1.5	1.75	0.07	0.04	0.06	0.13	0.26	0.49
29	9.5	2.5	2	2.25	0.08	0.04	0.074	0.17	0.34	0.624

## Sheet: 09.8.15 sowing
2009.8.15
	Height	Horizontal crown diameter	Vertical crown diameter	Mean crown diameter	Seed biomass	Root biomass	Stem biomass	Leaf biomass	Inflorescence biomass	Total biomass
1	5	5	4.5	4.75	0	0.011	0.028	0.065	0.081	0.185
2	1.5	2.5	1.5	2	0	0.005	0.005	0.025	0.014	0.049
3	4.5	5	3.5	4.25	0	0.004	0.013	0.036	0.035	0.088
4	3.5	3.5	6	4.75	0	0.024	0.044	0.084	0.101	0.253
5	2.5	2.5	2	2.25	0	0.008	0.019	0.042	0.048	0.117
6	3	4	2.5	3.25	0	0.012	0.011	0.067	0.068	0.158
7	2	3	2	2.5	0	0.003	0.006	0.04	0.012	0.061
8	4	3.5	3	3.25	0	0.014	0.047	0.115	0.079	0.255
9	3.5	2.5	1.5	2	0	0.009	0.02	0.048	0.047	0.124
10	5.5	2	3	2.5	0	0.028	0.058	0.137	0.079	0.302
11	5	3	2.5	2.75	0	0.04	0.079	0.225	0.145	0.489
12	2.5	3	4	3.5	0	0.008	0.017	0.05	0.041	0.116
13	5.5	2.5	2.8	2.65	0	0.014	0.025	0.061	0.048	0.148
14	4	5	4	4.5	0	0.011	0.024	0.089	0.081	0.205
15	5	5	6	5.5	0	0.017	0.036	0.117	0.11	0.28
16	4.5	2.5	3.5	3	0	0.028	0.049	0.106	0.062	0.245
17	3.5	6	3.5	4.75	0	0.013	0.03	0.07	0.066	0.179
18	4	3	3	3	0	0.005	0.023	0.042	0.054	0.124
19	3.5	4.5	3	3.75	0	0.005	0.019	0.053	0.022	0.099
20	6	3	2	2.5	0	0.017	0.043	0.058	0.095	0.213
21	4	3.5	3	3.25	0	0.003	0.027	0.068	0.077	0.175
22	4.5	3.5	2.5	3	0	0.011	0.028	0.102	0.073	0.214
23	3	2.5	3	2.75	0	0.012	0.019	0.049	0.048	0.128
24	5	4	3	3.5	0	0.012	0.029	0.078	0.049	0.168
25	4	3	4	3.5	0	0.022	0.042	0.113	0.125	0.302
26	5	6	4.5	5.25	0	0.009	0.03	0.07	0.09	0.199
27	2.5	3	3.5	3.25	0	0.006	0.013	0.035	0.041	0.095
28	7.5	5.5	3	4.25	0	0.033	0.071	0.128	0.167	0.399
29	4	2	2.5	2.25	0	0.017	0.038	0.098	0.061	0.214
30	3	2	2	2	0	0.01	0.016	0.028	0.019	0.073

## Sheet: mass of 100 seeds
Amaranthus retroflexus
mass of 100 seeds
Sowing date	plot 1	plot 2	plot 3
2014-07-06	0.0316	0.0295	0.0391
2014-07-16	0.03525	0.0298	0.0353
2014-07-26	0.0382	0.034	0.0363
2014-08-05	0.041	0.033	0.0353
2014-08-13	0.0283	0.0342	0.0342
2014-08-15	0	0	0
